# Supplementary material for: Conditional survival of patients with primary bone lymphoma of the spine: how survival changes after initial diagnosis
Source: Front Oncol. 2024 May 1;14:1356947. doi: 10.3389/fonc.2024.1356947 (PMC11094224; doi:10.3389/fonc.2024.1356947)
Supplement: Supplementary file 2 [file DataSheet_2.zip]

Archive with 3 entries (3 files):
- spinal.R
- spinal.csv
- ╘¡╩╝╬─╝■.slm
