# Supplementary material for: Conditional survival of patients with primary bone lymphoma of the spine: how survival changes after initial diagnosis
Source: Front Oncol. 2024 May 1;14:1356947. doi: 10.3389/fonc.2024.1356947 (PMC11094224; doi:10.3389/fonc.2024.1356947)
Supplement: Supplementary file 2 [file DataSheet_2.zip › spinal.R]

setwd("C:/Users/DXY/Desktop/spine")
library(glmnet)
library(survival)
library(rms)

data<-read.csv("spinal.csv",sep = ",",header = T)
names(data)[1]<-"Ksex"
A<-c(colnames(data))
A<-A[-c(6,7)]
data[, c(A)] <- lapply(data[, c(A)], as.factor)
data$time <- ifelse(data$time <= 0, 0.0001, data$time)
data$time<-data$time/12
set.seed(1235678)

train_idx <- sample(1:nrow(data), 0.7*nrow(data))
train_data <- data[train_idx, ]
test_data <- data[-train_idx, ]
table(test_data$Kage)
library(survival)
library(plyr)

#逐步回归包
library(MASS)

#全子集回归包
library(leaps)

#Lasso回归+交叉验证包
#library(survival)
library(glmnet)

#多因素Cox模型ROC曲线比较包
library(riskRegression)


train_data$time<-train_data$time*12
  leaps<- regsubsets(status==1~Kage+Ksex+Kage+Ksite+Khis+Kage+Ksurgery+Kage+KCT+Krural+Khousehold+Kmarital,data = train_data)
sum<- summary(leaps )
plot(leaps,scale="adjr2")
plot(leaps,scale="adjr2")

pdf("LEAPS.pdf", width = 5, height = 5)
dev.off()

BSR<-coxph(Surv(time,status==1)~Kage+Ksex+Khis+KCT+Krural+Kmarital,data =train_data,x=T)#6
stepAIC(BSR,direction="backward")
#######

y<- Surv(time = train_data$time,event = train_data$status==1)
#2.循环函数
Uni_cox_model<- function(x){
  FML <- as.formula(paste0 ("y~",x))
  cox<- coxph(FML,data=train_data)
  cox1<-summary(cox)
  HR <- round(cox1$coefficients[,2],2)
  PValue <- round(cox1$coefficients[,5],3)
  CI5 <-round(cox1$conf.int[,3],2)
  CI95 <-round(cox1$conf.int[,4],2)
  Uni_cox_model<- data.frame('Characteristics' = x,
                             'HR' = HR,
                             'CI5' = CI5,
                             'CI95' = CI95,
                             'Uni_P' = PValue)
  return(Uni_cox_model)}  

A<-c(colnames(data))
A<-A[-c(6,7)]
variable.names<- A;variable.names
library(plyr)
#4.进行循环并调整最终结果
Uni_cox <- lapply(variable.names, Uni_cox_model)
Uni_cox<- ldply(Uni_cox,data.frame)
Uni_cox$HR.CI95<-paste0(Uni_cox$HR," (",Uni_cox$CI5,'-',Uni_cox$CI95,")")
Uni_cox<-Uni_cox[,-2:-4] 
View(Uni_cox)
Uni_cox$Characteristics[Uni_cox$Uni_P<0.05]


COX<-coxph(Surv(time,status==1)~Kstage+Kstage+KCT+Kmarital,data =train_data,x=T)#6
stepAIC(COX,direction="backward")

x_train <- data.matrix(train_data[, -c(6,7)])
y_train <- data.matrix(Surv(train_data$time, train_data$status))


lasso <- glmnet(x_train,y_train,family = "cox", alpha = 1, nfolds = 10)
cvfit<-glmnet(x_train,y_train,family = "cox", alpha = 1, nfolds = 10)

plot(cvfit, xvar = "lambda", label = TRUE)
lassoCV <-  cv.glmnet(x_train,y_train, family="cox", alpha = 1, nfolds = 10)#默认nfolds = 10
plot(lassoCV)
coef(lasso, s = lassoCV$lambda.min)

LASSO<-coxph(Surv(time,status==1)~Kage+Khis+Kstage+KRT+KCT+Kmarital,data =train_data,x=T)#6
stepAIC(LASSO,direction="backward")
###################
pk <- Score(list(model1 =COX,
                 model2 =BSR,
                 model3 =LASSO), 
            Hist(time, status==1)~1, 
            data = train_data,
            times =60, 
            plots = 'ROC',
            metrics =c("auc", "brier"))

plotROC(pk, 
        col=c("#1c61b6", "#008600","red"),
        legend=c("COX", "BSR","LASSO"),
        lwd=2)


########################
rename(lambda="as.matrix.lasso.lambda.")%>%
  plot.data%>%
  # 提取plot(fit.lasso)中的数据
  #提取lasso中的lambda和回归系数并建立数据框
  plot.data <- data.frame(as.matrix(lasso$lambda), as.matrix(t(lasso$beta)))
#将款数据格式转换为长数据格式以便作图
plot.data%>%
  pivot_longer(cols = 2:ncol(plot.data),
               names_to ="variable",
               values_to = "coef")->plot.data
colnames(plot.data)[1]<-"lambda"


library(ggplot2)
library(tidyr)
library(reshape)
library(glmnet)
library(survival)
# 绘制图形
library(viridis)
# 使用viridis调色板
colors <- viridis(12)#我们有76个变量
p4<-ggplot(plot.data, aes(x = log(lambda), y = coef, color = variable)) +
  geom_line(size=1,alpha=0.8) +
  scale_color_manual(values =colors)+
  #scale_x_log10(label=scientific_10)+
  labs(title = "LASSO Regression Path",
       x = "Log lambda",
       y = "Coefficient") +
  theme_bw()+
  theme(legend.position = "")
p4

pdf("lasso1.pdf", width = 5, height = 4)

dev.off()


#######################


data1<-data

cv.df <- data.frame(lambda =lassoCV$lambda,#交叉验证中的lambda
                    mse =lassoCV$cvm,#mse
                    sd =lassoCV$cvsd)#sd

# 绘制10折交叉验证过程图
p5<-ggplot(cv.df, aes(log(lambda), mse)) +
  geom_point() +#点图
  geom_errorbar(aes(ymin = mse - sd, ymax = mse + sd), width = 0.1) +#添加误差棒
  scale_x_continuous(name = "Log lambda") +
  scale_y_continuous(name = "Mean Squared Error") +
  ggtitle("10-fold Cross-validation using Lasso Regression")+
  geom_vline(xintercept = log(lassoCV$lambda.min), linetype = "dashed", color = "#E41A1C",size=1) +
  geom_vline(xintercept = log(lassoCV$lambda.1se), linetype = "dashed", color = "#377EB8",size=1)+
  annotate(geom = "text",label=("lambda.min: 9 non-zero variables"),x=-4,y=9.15,color = "#E41A1C",size=3)+
  annotate(geom = "text",label=("lambda.lse: 2 non-zero variables"),x=-4,y=9.25,color = "#377EB8",size=3)+
  theme_bw()+
  theme(axis.text = element_text(size = 10),
        axis.title = element_text(size = 12))

p5 
pdf("lasso2.pdf", width = 5, height = 4)

dev.off()
################################

library(survival)
library(rms)
library(foreign)
A<-c(colnames(data))
A<-A[-c(6,7)]
data[, c(A)] <- lapply(data[, c(A)], as.factor)
ddist <- datadist(train_data)
options(datadist = "ddist")

#Cox
cox <- cph(Surv(time,status) ~Kage+Khis+Kstage+ KCT+ Kmarital,surv=T,x=T, y=T,data=train_data) 
surv <- Survival(cox)
survial<-function(x){surv(3,x)}
survial0<-function(x){surv(5,x)}
condsurv1<-function(x){surv(5,x)/surv(1,x)}
condsurv2<-function(x){surv(5,x)/surv(2,x)}
condsurv3<-function(x){surv(5,x)/surv(3,x)}
condsurv4<-function(x){surv(5,x)/surv(4,x)}

#4 nomogram
nom1<-nomogram(cox,
               fun = list(survial,survial0,condsurv1,condsurv2,condsurv3,condsurv4),
               fun.at = c(0.001,0.01,0.05,seq(0.1,0.9,by=0.1),0.95),
               lp=F,
               funlabel = c("3-year OS probability",
                            "5-year OS probability",
                            "5-year CS(4/1) probability",
                            "5-year CS(3/2) probability",
                            "5-year CS(2/3) probability",
                            "5-year CS(1/4) probability"))
#画图
par(bg="aliceblue")
pdf("nomogram.pdf", width = 6, height = 7)

plot(nom1,bg="aliceblue")
dev.off()
#############################
train_data$time<-train_data$time*12
m1 <- cph(Surv(time,status) ~Kage+Khis+Kstage+ KCT+ Kmarital,surv=T,x=T, y=T,data=train_data,time.inc=60) 
cal1<-calibrate(m1, cmethod='KM', method='boot', u=60, m=100, B=100)

test_data$time<-test_data$time*12
m2<-cph(Surv(time,status)~predict(m1,newdata = test_data),x=T,y=T,surv=T,data=test_data,time.inc=60)
cal1<-calibrate(m2, cmethod='KM', method='boot', u=60, m=50, B=100)
library(ggsci)
mypal <- pal_npg("nrc", alpha = 1)(9)
library("scales")
show_col(mypal)
dev.off()
??ggsci
par(mar=c(10,5,3,2),cex = 1.0)
plot(cal1,lwd=3,lty=1,errbar.col="#E64B35B2",xlim=c(0,1),ylim=c(0,1),
     xlab="Nomogram Predicted Overall Survival",ylab="Actual Survival",
     col="#E64B35B2")
lines(cal1[,c("mean.predicted","KM")],type="b",lwd=2,col="#E64B35B2",pch=16)

plot(cal1,lwd=3,add=TRUE,lty=1,errbar.col="#3C5488FF",col="#3C5488FF")
lines(cal1[,c("mean.predicted","KM")],type="b",lwd=2,col="#3C5488FF",pch=16)


abline(0,1,lty=3,lwd=1,col='black')
legend("bottomright",
       c("3 year","5 year"),
       col=c("#3C5488FF","#E64B35B2"),lwd=3,bty = "n")


#####################################
G1=coxph(Surv(time, status) ~Kage+Khis+Kstage+ KCT+ Kmarital, data =  train_data)

test_data$fp1 <- predict(G1,test_data,type="lp")
install.packages("timeROC")
library(timeROC)
new_dat<-test_data
with(new_dat,
     ROC1<<- timeROC(T=time, 
                     delta=status,
                     marker=fp1,
                     cause=1,
                     weighting="marginal",
                     times=c(60),
                     ROC = TRUE,
                     iid = TRUE)
)


plot(ROC,time=36,col="#E64B35B2",title=FALSE,lwd=3,lty=1)
plot(ROC1,time=60,col="#3C5488FF",add=TRUE,title=FALSE,lwd=3)

legend("bottomright",
       c(paste0("3-year: ",round(ROC$AUC[2],2)),
         paste0("5-year: ",round(ROC1$AUC[2],2))),
       col=c("#E64B35B2","#3C5488FF"),lwd=3,bty = "n")

"#EDB85D","#6595A3","#E7713B"
"#EDB85D","#6595A3","#E7713B"
############################


#############
library(rms)
times=c(12)
G1 = cph(Surv(time, status) ~ Kage+Khis+Kstage+ KCT+ Kmarital, data=train_data)

library(ggprism)
library(ggDCA)
dca1<-dca(G1,
          new.data = NULL,
          times=c(36,60))
#第3步改标签
ggplot(dca1)
#第1步建模同上
#第2步同上，只需改时间即可
dca1<-dca(G1,
          new.data = test_data,
          times=c(36,60))


ggplot(dca1,
       linetype =F,
       lwd = 1.2)+
  theme_classic()+  
  theme_prism(base_size =15)+
  theme(legend.position=c(0.7,0.7))+
  scale_x_continuous(
    limits = c(0, 0.9),
    guide = "prism_minor") +
  scale_y_continuous(
    limits = c(-0.01, 0.4),
    guide = "prism_minor")+
  scale_colour_prism(
    palette = "candy_bright",
    name = "Cylinders",
    label = c("3年DCA","5年DCA", 
              "ALL-3年", "ALL-5年",
              "None"))+
  labs(title = "3-5年DCA")

#############################################
colnames(train_data)
mulcox.tcga <- summary(coxph(Surv(time, status) ~Kage+Ksex+Krace+Ksize+KAJCC+Ksurgery+KRT+KCT+Kmarital+Kincome+Krural, data = train_data))
mulcox.tcga <- data.frame(variable = rownames(mulcox.tcga$conf.int),
                          HR = mulcox.tcga$conf.int[,1],
                          lower.95CI = mulcox.tcga$conf.int[,3],
                          upper.95CI = mulcox.tcga$conf.int[,4],
                          p = mulcox.tcga$coefficients[,5],
                          stringsAsFactors = F)
rownames(mulcox.tcga) <- NULL
head(mulcox.tcga)
colnames(train_data)

hrtable <- rbind(c("TCGA",NA,NA,NA,NA),
                 mulcox.tcga)
tabletext <- cbind(c("Variable",hrtable$variable),
                   c("HR",format(round(as.numeric(hrtable$HR),3),nsmall = 3)),
                   c("lower 95%CI",format(round(as.numeric(hrtable$lower.95CI),3),nsmall = 3)),
                   c("upper 95%CI",format(round(as.numeric(hrtable$upper.95CI),3),nsmall = 3)),
                   c("pvalue",formatC(as.numeric(hrtable$p), format = "e", digits = 2)))
tabletext
tabletext[2,] <- c("TCGA",NA,NA,NA,NA) 

options("repos"= c(CRAN="https://mirrors.tuna.tsinghua.edu.cn/CRAN/"))
options(BioC_mirror="http://mirrors.tuna.tsinghua.edu.cn/bioconductor/")
install.packages("forestplot")
library(forestplot)
pdf("forestplot of risk table.pdf", width = 8, height = 6.5)
forestplot(labeltext=tabletext,
           mean=c(NA,log2(as.numeric(hrtable$HR))),#log2(HR)
           lower=c(NA,log2(as.numeric(hrtable$lower.95CI))), #log2(95%置信区间下限)
           upper=c(NA,log2(as.numeric(hrtable$upper.95CI))),#log2(95%置信区间上限)
           graph.pos=6,#图在表中的列位置
           graphwidth = unit(.25,"npc"),#图在表中的宽度比
           fn.ci_norm="fpDrawDiamondCI",#box类型选择钻石
           col=fpColors(box="#00A896", lines="#02C39A", zero = "black"),#box颜色
           boxsize=0.4,#box大小固定
           lwd.ci=1,
           ci.vertices.height = 0.1,ci.vertices=F,#不显示区间
           zero=0,#zero线横坐标
           lwd.zero=2,#zero线宽
           xticks = c(-1,0,1,2,3),#横坐标刻度根据需要可随意设置
           lwd.xaxis=2,
           xlab=expression("log"[2]~"HR"),
           hrzl_lines=list("1" = gpar(lwd=2, col="black"),#第二行顶部加黑实线
                           "2" = gpar(lwd=2, col="black"),#第二行顶部加灰色虚线
                           "8" = gpar(lwd=2, col="black")),#最后一行底部加黑线，""中数字为nrow(tabletext) + 1
           txt_gp=fpTxtGp(label=gpar(cex=1),#各种字体大小设置
                          ticks=gpar(cex=1),
                          xlab=gpar(cex=1),
                          title=gpar(cex=1.5)),
           lineheight = unit(1.5,"cm"),#固定行高
           colgap = unit(0.75,"cm"),
           rowcap = unit(0.4,"cm"),
           mar=unit(rep(1.5, times = 4), "cm"),
           new_page = F
)
invisible(dev.off())

###############################
library(table1)
tabl1<-table1(~ Kage+Ksex+Krace+Ksize+KAJCC+Ksurgery+KRT+KCT+Kmarital+Kincome+Krural,data=test_data)
write.csv(tabl1,"test.csv")
############################

nom1
data1<-test_data
data1$A<-ifelse(data1$Kage==1,0,ifelse(data1$Kage==2,61,100))
data1$B<-ifelse(data1$Khis==1,17,0)
data1$C<-ifelse(data1$Kstage==1,0,17)
data1$D<-ifelse(data1$KCT==1,33,0)
data1$E<-ifelse(data1$Kmarital==1,23,ifelse(data1$Kmarital==2,0,16))
data1$score<-data1$A+data1$B+data1$C+data1$D+data1$E

cutoff<-surv_cutpoint(data1, #数据集
                      time="time",#“ ”里写数据集时间变量
                      event="status",##“ ”里数据集结局变量名称
                      variables=c("score")
);summary(cutoff) #输出结果
plot(cutoff, 
     "score", 
     palette = "JCO")

groups<-surv_categorize(cutoff)
str(groups)
head(groups)
fit <- survfit(Surv(time, status)~score, data=groups)#生存分析函数
ggsurvplot(fit, 
           data = groups,     #使用转为分类的数据集
           pval=TRUE,         #显示p值
           pval.method=TRUE,  #显示p值的评估方法
           palette = "lancet",#使用柳叶刀配色
           risk.table = TRUE, #显示风险表
           conf.int = F)   #显示CI


data1$group<-ifelse(data1$score>95,"high","low")

fit2 <- survfit(Surv(time, status)~group, data=data1)#生存分析函数
ggsurvplot(fit2, 
           data = data1,     #使用转为分类的数据集
           pval=TRUE,         #显示p值
           pval.method=TRUE,  #显示p值的评估方法
           palette = "lancet",#使用柳叶刀配色
           risk.table = TRUE, #显示风险表
           conf.int = F)   #显示CI

###################################
m1 <- cph(Surv(time,status) ~Kage+Khis+Kstage+ KCT+ Kmarital,surv=T,x=T, y=T,data=train_data) 
m2<-cph(Surv(time, status)~predict(m1,newdata = train_data),x=T,y=T,surv=T,data=train_data)
validate(m2,method='boot',B=1000,dxy=T)
rcorrcens(Surv(time, status)~predict(m1,newdata = train_data),data=train_data)#########0.681 Cindex
###########CGGA
CSSm2<-cph(Surv(time, status)~predict(m1,newdata = test_data),x=T,y=T,surv=T,data=test_data)
validate(CSSm2,method='boot',B=1000,dxy=T)
rcorrcens(Surv(time, status)~predict(m1,newdata =test_data),data=test_data)#####0.67


#################CS

library(survival)
library(survminer)
library(tidyverse)
library(survminer)
library(ggplot2)
library(survival)
library(tidyverse)
install.packages("survminer")
library(ggpubr)
library(patchwork)
Sys.setenv(LANGUAGE = "en") #显示英文报错信息
options(stringsAsFactors = FALSE) #禁止chr转成factor


conditional_surv_est <- function(basekm, t1, t2) {
  if (class(basekm) != "survfit") {
    stop(
      "Argument to basekm must be of class survfit"
    )
  }
  
  if (max(t1) > max(basekm$time)) {
    stop(
      paste(
        "Argument to t1 specifies a value outside the range of observed times;", "the maximum observed time is", round(max(basekm$time), 2)
      )
    )
  }
  
  if (max(t2) > max(basekm$time)) {
    stop(paste(
      "Argument to t2 specifies a value outside the range of observed times;",
      "the maximum observed time is", round(max(basekm$time), 2)
    ))
  }
  
  cs <- summary(basekm, times = c(t1, t2))$surv[2] /
    summary(basekm, times = c(t1, t2))$surv[1]
  cs.sq <- cs^2
  
  d <- basekm$n.event[basekm$time >= t1 &
                        basekm$time <= t2 &
                        basekm$n.event > 0]
  
  r <- basekm$n.risk[basekm$time >= t1 &
                       basekm$time <= t2 &
                       basekm$n.event > 0]
  
  dr <- d / (r * (r - d))
  var.cs <- 1 / (log(cs)^2) * sum(dr)
  ci <- cs^(exp(c(1, -1) * stats::qnorm(0.975) * sqrt(var.cs)))
  ci.cs <- round(ci, 2)
  
  return(
    list(
      cs_est = round(cs, 2),
      cs_lci = ci.cs[1],
      cs_uci = ci.cs[2]
    )
  )
}

con_prob <- function(i){
  y <- as.numeric(i)
  table=purrr::map_df(
    prob_times,
    ~conditional_surv_est(
      basekm = myfit,
      t1 = y,
      t2 = .x)) %>%
    mutate(years = prob_times) %>%
    select(years, everything())
  table$con=i
  table$label=ifelse(table$years<y,NA,paste0((table$cs_est)*100,"%"))
  data.frame(table)
}

plot_condsurv <- function (survdt = NULL,
                           at, 
                           surv.cut = NULL,
                           main = "", 
                           xlab = "Time (Years)", 
                           ylab = "Survival probability", 
                           curv.col = NULL,
                           lwd = 1.2,
                           legend.pos = "top") 
{
  # survdat: 生存数据，至少包含两列，生存时间（futime，年为单位）和生存状态（fustat）
  # at：一个数值序列，表示条件生存时间中的附加时间，如在第三年存活的基础上额外存活at年的概率
  # surv.cut：KM曲线在surv.cut处截断
  # main：图像主题，默认无
  # xlab：图像x轴名称，默认以年为单位
  # ylab：图像y轴名称，默认以25%为间隔
  # curv.col：各条件生存曲线的颜色
  # lwd：线条宽度
  # legend.pos：图例位置，默认为顶部
  
  library(ggplot2)
  library(survival)
  library(tidyverse)
  
  basekm <- survfit(Surv(futime, fustat)~ 1, data=survdt, type="kaplan-meier", error="greenwood", conf.type="plain", na.action=na.exclude)
  
  if (max(at) > max(basekm$time)) {
    stop(paste("Argument to at specifies value(s) outside the range of observed times;", 
               "the maximum observed time is", round(max(basekm$time), 2)))
  }
  if(surv.cut <= max(at)) {
    stop("Time cutoff should be greater than the maximal conditional survival point\n")
  }
  if(!all(is.element(c("fustat","futime"),colnames(survdt)))) {
    stop("Make sure the survival data has two columns of fustat and futime\n")
  }
  
  nt <- length(at)
  fitkm <- list()
  fitkmdat <- list()
  for (i in 1:nt) {
    fitkm[[i]] <- survival::survfit(formula = stats::as.formula(basekm$call$formula), 
                                    data = eval(basekm$call$data), start.time = at[i])
    fitkmdat[[i]] <- tibble::tibble(timept = fitkm[[i]]$time, 
                                    prob = fitkm[[i]]$surv)
  }
  condsurvdat <- fitkmdat %>% purrr::map_df(`[`, .id = "which_at") %>% 
    dplyr::mutate(condtime = factor(which_at, levels = seq(1, nt), labels = at))
  
  condsurvdat$condtime <- paste0(condsurvdat$condtime," Year")
  
  # 第一幅条件生存概率曲线
  if(is.null(surv.cut)) {
    condsurv_plot <- ggplot(condsurvdat, aes(x = timept, y = prob, color = condtime)) + 
      scale_color_manual(values = mycol) + 
      geom_step(lwd = lwd) + 
      ylim(0, 1) + 
      labs(x = xlab, y = ylab, title = main, color = "Given conditional survival") + 
      geom_segment(aes(x = 0, y = 1, xend = at[length(at)], yend = 1),lwd = lwd, color = curv.col[at[length(at)] + 1]) +
      theme_classic() +
      theme(axis.text.x = element_text(angle = 0, hjust = 1, size = 12),
            panel.border = element_rect(colour = "black", fill=NA, size=0.2),
            axis.ticks = element_line(size=0.2, color="black"),
            axis.ticks.length = unit(0.2, "cm"),
            legend.position = legend.pos,
            axis.title = element_text(size = 15),
            axis.text = element_text(size = 10))
    ggsave("conditional_survival_curve.pdf")
    
  } else {
    condsurv_plot <- ggplot(condsurvdat, aes(x = timept, y = prob, color = condtime)) + 
      scale_color_manual(values = mycol) + 
      geom_step(lwd = lwd) + 
      ylim(0, 1) + 
      xlim(0, surv.cut) + 
      labs(x = xlab, y = ylab, title = main, color = "Given conditional survival") + 
      geom_segment(aes(x = 0, y = 1, xend = at[length(at)], yend = 1),lwd = lwd, color = curv.col[at[length(at)] + 1]) +
      theme_classic() +
      theme(axis.text.x = element_text(angle = 0, hjust = 1, size = 12),
            panel.border = element_rect(colour = "black", fill=NA, size=0.2),
            axis.ticks = element_line(size=0.2, color="black"),
            axis.ticks.length = unit(0.2, "cm"),
            legend.position = legend.pos,
            axis.title = element_text(size = 15),
            axis.text = element_text(size = 10))
  }
  
  # 输出条件生存概率表
  condsurvmat <- matrix("",
                        nrow = max.condsurv + 1,
                        ncol = floor(max(survdt$futime)) + 1,
                        dimnames = list(paste0("y",0:max.condsurv),
                                        paste0("y",0:floor(max(survdt$futime)))))
  condsurvmat <- as.data.frame(condsurvmat)
  
  for (given_year in 0:max.condsurv) {
    for (reach_year in given_year:floor(max(survdt$futime))) {
      condsurvmat[paste0("y",given_year),paste0("y",reach_year)] <- 
        paste0(conditional_surv_est(basekm, given_year, reach_year)$cs_est * 100,"%")
    }
  }
  write.csv(condsurvmat,file = "conditional_survival_matrix.csv",row.names = T,col.names = NA,quote = F)
  
  return(list(condsurvdat = condsurvdat, condsurvcurve = condsurv_plot, condsurvmat = condsurvmat, cond = at, prob_times = seq(0,surv.cut,1), basekm = basekm))
}
输入文件
#easy_input.csv，生存数据，至少包含两列，生存时间（futime，年为单位）和生存状态（fustat）。


dat <- data.frame(data[, c(6, 7)])
names(dat)[1]<-"futime"
names(dat)[2]<-"fustat"

##   futime fustat
## 1   2178      0
## 2   2172      0
## 3   2190      0
## 4    297      1
## 5   2131      0
## 6      1      1
table(dat$fustat)

dat$futime <- dat$futime/12
max.condsurv <- 5

# 自定义颜色
mycol <- RColorBrewer::brewer.pal(n = max.condsurv + 1, name = 'Set2')
library(tidyverse)
install.packages("tidyverse")
# 第一幅
# 调用函数画图，同时输出生存概率表
p1 <- plot_condsurv(survdt = dat,
                    at = 0:max.condsurv,
                    surv.cut = 6,
                    curv.col = mycol,
                    legend.pos = "top")

p1

pdf("CS1.pdf", width = 6, height = 5)

plot(p1)
dev.off()


# 第二幅
# 把条件生存概率表画成图
myfit <- p1$basekm 
cond <- p1$cond
prob_times <- p1$prob_time
data <- do.call(rbind,lapply(cond, con_prob))
data$years <- as.factor(data$years)
p2 <- ggplot(data = data, aes(x=years,y=con,label=label))+
  ggpubr::geom_exec(geom_text, data = data, size = 5, color = "con")+
  scale_y_reverse()+theme_classic()+
  theme(legend.position = "none",
        axis.text.x = element_text(size=15),
        axis.text.y = element_text(size=15),
        axis.title = element_text(size=15))+
  xlab("Survival probability to reach X years")+
  ylab("Given years of survival") +
  scale_color_gradientn(colours = mycol) #颜色跟第一幅图一致

p2
pdf("CS2.pdf", width = 6, height = 5)

plot(p2)
dev.off()


# 第三幅
library(survminer)
devtools::install_github("kassambara/survminer")

n <- ggrisktable(myfit, break.time.by=1, data = dat)
m <- n$data[(min(prob_times)+1):(max(prob_times)+1),]
m$time <- as.factor(m$time)
# 把风险表输出到文件
risk <- t(data.frame(risk = m$n.risk))
colnames(risk) <- m$time
write.csv(risk, "number_at_risk.csv", quote = F)
# 把风险表画成图
p3 <- ggplot(data = m, aes(x=time, y=strata, label=n.risk)) +
  ggpubr::geom_exec(geom_text, data = m, size = 5, color = "black") +
  theme_classic() +
  theme(legend.position = "none",
        axis.text.x = element_text(size=15),
        axis.text.y = element_text(size=15),
        axis.title = element_text(size=15)) +
  ylab("Number at risk") + 
  xlab("Years")
合并图像并输出
p3
condsurv_plot <-  p1$condsurvcurve +p2 + p3 + 
  plot_layout(ncol = 1, heights = c(5,5,1))
condsurv_plot
p3
pdf("CS3.pdf", width = 6, height = 1.5)

plot(p2)
dev.off()
###########################
library(table1)
tabl1<-table1(~ Kage+Ksex+Krace+Ksite+Khis+Kstage+Ksurgery+KRT+KCT+Krural+Khousehold+Kmarital,dat=train_data)
write.csv(tabl1,"train3.csv")
table(test_data$Kage)
##########################
plot_df <- read.csv(file = "cox.csv",check.names = F)
plot_df

plot_df[,c(3)][is.na(plot_df[,c(3)])] <- " "
plot_df$` ` <- paste(rep(" ", nrow(plot_df)), collapse = " ")
plot_df

install.packages("forestploter")
library(forestploter)
library(grid)
plot_df$estimate<-log2(plot_df$estimate)
plot_df$p.value<-as.numeric(plot_df$p.value)
plot_df$conf.low<-as.numeric(plot_df$conf.low)
plot_df$conf.high<-as.numeric(plot_df$conf.high)
plot_df$`HR(95%CI)`<-as.numeric(plot_df$`HR(95%CI)`)
p <- forest(
  data = plot_df[,c(1,7,6,3)],
  lower = log2(plot_df$conf.low),
  upper = log2(plot_df$conf.high),
  est = plot_df$estimate,
  ci_column = 2,
  sizes = 0.8, 
  ref_line = log2(1), 
  xlim = c(-2,4)
)
print(p)
pdf("p.pdf", width = 10, height = 12)/
dev.off()

####################卡方
data<-read.csv("spinal.csv",sep = ",",header = T)
names(data)[1]<-"Ksex"
A<-c(colnames(data))
A<-A[-c(6,7)]
data[, c(A)] <- lapply(data[, c(A)], as.factor)
data$time <- ifelse(data$time <= 0, 0.0001, data$time)
data$time<-data$time/12
set.seed(1235678)
1235678
train_idx <- sample(1:nrow(data), 0.7*nrow(data))
train_data <- data[train_idx, ]
test_data <- data[-train_idx, ]
table(test_data$Kage)
##卡方
combined_data <- rbind(transform(train_data, Group = "A"), transform(test_data, Group = "B"))
M<-table(combined_data$Ksex,combined_data$Group)
chisq.test(M,correct = F)

M <- as.table(rbind(c(353, 163), c(301,118))) 
chisq.test(M,correct = F)
