# Supplementary material for: Conditional survival of patients with primary bone lymphoma of the spine: how survival changes after initial diagnosis
Source: Front Oncol. 2024 May 1;14:1356947. doi: 10.3389/fonc.2024.1356947 (PMC11094224; doi:10.3389/fonc.2024.1356947)
Supplement: Supplementary file 2 [file DataSheet_2.zip › spinal.csv]

Ksex	Krace	Ksite	Khis	Kstage	time	status	Kage	Kmarital	Khousehold	Krural	Ksurgery	KRT	KCT
2	2	1	1	1	128	0	3	1	2	2	1	2	2
2	1	2	1	1	149	0	3	1	1	1	1	2	2
2	1	2	1	2	106	0	2	1	1	1	1	2	2
2	1	1	1	1	67	0	2	1	1	2	1	2	2
2	1	2	1	1	197	0	1	1	1	2	1	2	2
2	2	2	2	1	98	0	2	1	2	2	1	1	2
2	2	1	1	1	198	0	2	1	2	2	1	2	2
2	2	2	1	1	172	0	2	1	2	2	1	1	2
2	1	2	1	1	128	0	3	1	2	2	1	2	1
2	1	2	1	1	116	0	3	1	1	1	1	2	2
2	1	1	1	1	92	0	3	1	1	2	1	1	2
2	1	2	1	1	60	0	3	1	1	2	1	1	2
2	1	1	1	2	45	0	3	1	2	2	1	1	2
2	1	1	1	1	102	0	3	1	1	2	1	2	2
1	1	1	1	1	142	0	3	1	2	2	1	2	2
1	1	2	1	1	162	0	2	1	1	1	1	1	2
1	1	2	1	1	121	0	3	1	2	2	1	2	2
1	1	1	1	2	56	0	2	1	1	2	1	1	2
1	1	1	2	1	132	0	3	1	1	1	1	2	2
1	1	1	1	2	120	0	2	1	1	2	1	2	2
1	1	1	2	1	71	0	2	1	2	2	1	1	1
1	1	1	1	2	99	0	3	1	1	1	1	1	2
1	1	1	1	1	229	0	2	1	2	2	1	1	2
1	1	1	1	2	107	0	1	1	1	1	1	1	2
2	1	1	1	2	226	0	3	2	2	2	1	1	2
2	1	2	2	1	48	0	3	2	2	2	1	1	1
2	1	1	1	1	107	0	2	2	2	2	1	1	2
2	1	2	1	1	99	0	2	2	2	2	1	2	2
2	2	2	1	1	57	0	2	2	2	2	1	2	2
2	1	2	1	2	172	0	2	2	2	2	1	1	2
2	1	2	1	1	117	0	3	2	1	2	1	2	2
2	1	2	1	2	82	0	1	2	2	2	1	2	2
2	1	2	1	1	79	0	3	2	2	2	1	2	2
2	1	2	1	2	160	0	2	2	1	2	1	2	2
2	1	2	1	2	124	0	3	2	1	1	1	1	2
2	1	2	1	1	125	0	3	2	1	2	1	1	2
2	1	1	1	1	113	0	2	2	1	2	1	2	2
2	1	1	1	2	172	0	2	2	1	2	1	1	1
2	1	1	1	1	130	0	3	2	1	1	1	2	2
2	1	2	1	1	103	0	3	2	1	2	1	2	2
2	1	2	1	1	198	0	3	2	2	2	1	2	2
2	1	1	1	2	184	0	1	2	2	2	1	1	2
2	1	1	1	2	124	0	1	2	2	2	1	2	2
2	1	1	1	1	65	0	2	2	2	2	1	2	2
2	1	1	1	1	171	0	1	2	2	2	1	2	2
2	1	2	1	1	60	0	3	2	1	2	1	1	2
2	1	1	1	1	53	0	3	2	1	2	1	1	1
2	1	1	1	1	75	0	2	2	1	2	1	1	2
2	2	1	2	1	57	0	3	2	2	2	1	1	1
2	1	2	1	1	190	0	2	2	2	2	1	2	2
2	1	1	1	1	176	0	3	2	2	2	1	2	2
2	1	1	1	1	202	0	3	2	1	2	1	1	1
2	1	2	1	1	181	0	3	2	1	2	1	2	2
2	2	1	1	2	177	0	3	2	1	2	1	2	2
2	2	1	1	1	174	0	1	2	1	2	1	2	2
2	1	2	1	1	131	0	1	2	1	2	1	2	2
2	1	1	2	1	137	0	3	2	1	2	1	2	1
2	1	1	2	2	120	0	2	2	1	2	1	1	2
2	1	2	1	1	93	0	3	2	1	2	1	2	2
2	1	1	1	1	63	0	2	2	1	2	1	1	2
2	1	1	1	2	58	0	2	2	1	2	1	2	2
2	1	1	1	1	225	0	3	2	1	2	1	2	2
2	1	2	2	1	159	0	3	2	2	2	1	2	2
2	1	2	2	1	112	0	3	2	1	2	1	1	2
2	1	1	1	1	83	0	3	2	2	2	1	1	2
2	1	1	1	1	84	0	3	2	1	2	1	2	1
2	1	1	2	1	177	0	2	2	1	2	1	2	2
2	1	1	1	1	190	0	1	2	2	2	1	2	2
2	1	1	1	1	186	0	2	2	1	1	1	1	2
2	1	1	1	1	129	0	3	2	2	2	1	2	2
2	1	1	1	1	123	0	3	2	1	2	1	2	2
2	1	1	2	2	43	0	2	2	2	2	1	2	2
2	2	2	1	1	99	0	2	2	1	2	1	1	2
2	1	1	1	1	78	0	3	2	1	2	1	2	2
2	1	1	1	1	86	0	3	2	1	2	1	1	2
2	1	1	1	1	87	0	3	2	2	2	1	2	2
2	2	2	1	1	68	0	2	2	1	2	1	1	2
2	1	2	2	1	57	0	3	2	1	2	1	1	2
2	1	1	1	1	53	0	3	2	1	2	1	1	2
2	1	1	2	1	152	0	3	2	1	2	1	1	2
2	1	1	2	2	173	0	3	2	1	2	1	2	2
2	1	1	1	1	111	0	2	2	1	1	1	1	2
2	1	1	1	1	99	0	2	2	1	2	1	1	2
2	1	2	1	2	91	0	2	2	1	2	1	2	2
2	2	1	2	2	59	0	2	2	1	1	1	2	2
2	1	2	1	1	63	0	3	2	1	2	1	1	1
2	1	2	2	1	163	0	2	2	1	2	1	2	2
2	1	1	1	1	56	0	3	2	1	2	1	2	2
2	1	1	2	1	109	0	3	2	2	2	1	2	1
2	2	1	2	1	219	0	2	2	2	2	1	1	2
2	1	1	2	1	230	0	2	2	2	2	1	2	1
2	1	1	2	2	196	0	2	2	2	2	1	2	1
2	2	2	1	2	176	0	1	2	2	2	1	2	2
2	1	1	1	1	172	0	3	2	2	2	1	2	2
2	1	2	1	1	171	0	2	2	2	2	1	2	2
2	1	2	1	1	155	0	2	2	2	2	1	2	2
2	1	1	1	2	152	0	2	2	2	2	1	2	2
2	1	2	1	2	142	0	1	2	1	2	1	1	2
2	1	1	1	2	112	0	2	2	2	2	1	2	2
2	1	2	1	1	109	0	1	2	2	2	1	1	2
2	1	2	1	2	63	0	3	2	2	2	1	1	2
2	1	1	2	2	51	0	3	2	2	2	1	1	2
2	1	1	1	1	171	0	3	2	1	2	1	2	1
2	1	1	2	1	124	0	3	2	1	2	1	1	1
2	1	1	1	1	109	0	3	2	1	2	1	1	2
2	1	2	2	2	68	0	3	2	2	2	1	2	1
1	2	1	1	1	213	0	1	2	2	2	1	2	2
1	1	1	1	2	218	0	2	2	2	2	1	2	2
1	1	1	2	1	72	0	3	2	2	2	1	2	1
1	1	1	1	2	201	0	3	2	2	2	1	2	2
1	1	1	1	1	187	0	2	2	2	2	1	2	2
1	2	2	1	2	147	0	3	2	2	2	1	1	2
1	1	1	1	1	149	0	1	2	2	2	1	2	2
1	1	1	2	1	141	0	1	2	2	2	1	1	1
1	1	2	1	1	93	0	2	2	2	2	1	2	2
1	1	1	1	1	76	0	3	2	2	2	1	2	2
1	2	1	1	1	74	0	3	2	2	2	1	1	2
1	1	1	1	1	13	0	3	2	2	2	1	2	2
1	1	1	1	2	61	0	3	2	2	2	1	2	1
1	1	1	2	1	238	0	3	2	2	2	1	1	2
1	1	1	1	2	163	0	2	2	2	2	1	1	2
1	1	2	1	1	125	0	3	2	2	2	1	2	2
1	1	2	1	2	123	0	3	2	2	2	1	2	2
1	1	1	2	2	85	0	3	2	1	2	1	1	2
1	1	1	1	2	73	0	3	2	2	2	1	1	2
1	1	2	1	2	127	0	3	2	1	2	1	1	2
1	1	1	1	1	200	0	2	2	1	1	1	2	2
1	1	1	1	1	100	0	3	2	1	1	1	2	2
1	1	2	2	1	172	0	3	2	1	1	1	2	2
1	1	1	1	1	145	0	1	2	1	1	1	2	1
1	1	2	1	1	120	0	2	2	1	2	1	1	2
1	1	1	2	1	115	0	3	2	1	2	1	2	1
1	1	1	2	1	91	0	3	2	1	1	1	2	1
1	1	2	1	2	79	0	3	2	1	2	1	1	2
1	1	1	2	1	72	0	3	2	2	2	1	1	1
1	1	2	2	2	141	0	2	2	1	2	1	2	2
1	1	2	1	1	139	0	3	2	1	1	1	2	1
1	2	2	1	2	133	0	3	2	2	2	1	1	2
1	1	2	2	2	48	0	3	2	2	2	1	1	1
1	1	2	1	2	103	0	3	2	2	2	1	1	2
1	1	1	2	2	80	0	3	2	1	2	1	2	1
1	1	1	1	1	72	0	3	2	2	2	1	2	2
1	1	2	2	1	58	0	3	2	2	2	1	2	1
1	1	2	1	1	194	0	3	2	1	2	1	2	2
1	1	1	1	1	163	0	2	2	1	2	1	2	2
1	1	1	2	1	109	0	2	2	1	2	1	1	1
1	1	1	1	1	99	0	1	2	1	2	1	2	2
1	1	2	1	1	73	0	3	2	1	2	1	2	2
1	1	1	2	1	67	0	3	2	1	2	1	2	1
1	1	2	2	1	52	0	2	2	2	2	1	2	2
1	2	1	2	1	85	0	2	2	1	2	1	2	2
1	1	2	1	2	219	0	1	2	2	2	1	2	2
1	1	1	1	1	170	0	3	2	2	2	1	2	2
1	1	1	1	2	84	0	2	2	2	2	1	1	2
1	1	1	2	2	77	0	3	2	1	2	1	1	2
1	1	1	1	1	54	0	3	2	2	2	1	2	2
1	1	2	2	1	222	0	2	2	1	2	1	2	1
1	1	2	1	2	170	0	1	2	1	2	1	2	2
1	1	1	1	2	135	0	3	2	1	2	1	1	2
1	2	1	1	1	132	0	1	2	1	2	1	2	2
1	1	2	1	2	133	0	3	2	1	2	1	2	2
1	1	2	1	1	109	0	3	2	1	2	1	1	2
1	2	1	1	2	113	0	3	2	1	2	1	2	2
1	1	1	1	1	103	0	2	2	1	2	1	2	2
1	1	2	1	1	94	0	3	2	1	2	1	1	2
1	1	2	1	2	95	0	3	2	1	2	1	1	2
1	2	2	1	1	75	0	3	2	1	2	1	2	2
1	1	1	2	1	64	0	3	2	1	2	1	1	2
1	1	2	1	2	195	0	3	2	1	1	1	2	2
1	1	1	1	1	158	0	2	2	1	2	1	2	2
1	2	2	1	1	186	0	2	2	1	2	1	2	2
1	1	1	1	1	96	0	3	2	2	2	1	2	2
1	1	1	1	1	150	0	3	2	1	2	1	2	2
1	1	1	2	2	121	0	1	2	1	2	1	1	2
1	1	1	1	2	146	0	3	2	1	2	1	2	1
1	1	1	2	2	139	0	3	2	1	2	1	1	1
1	1	1	2	1	129	0	2	2	2	2	1	2	2
1	1	2	1	1	131	0	3	2	1	2	1	2	2
1	1	1	1	1	103	0	3	2	1	1	1	2	2
1	1	1	1	2	119	0	2	2	1	2	1	1	2
1	1	1	2	1	119	0	3	2	1	2	1	2	2
1	1	2	1	2	104	0	2	2	1	2	1	2	2
1	1	2	1	1	87	0	2	2	1	2	1	2	2
1	1	1	1	1	75	0	3	2	1	2	1	2	2
1	1	2	1	1	84	0	1	2	2	2	1	2	1
1	1	2	2	1	68	0	3	2	2	2	1	2	1
1	1	2	1	1	65	0	1	2	2	2	1	2	2
1	1	1	1	2	64	0	3	2	1	2	1	2	2
1	1	1	2	2	53	0	3	2	1	2	1	2	2
1	1	1	2	1	48	0	3	2	2	2	1	2	2
1	1	1	1	2	113	0	3	2	1	2	1	1	2
1	1	1	1	2	132	0	2	2	1	1	1	2	2
1	1	1	1	1	129	0	3	2	1	2	1	2	2
1	1	1	2	2	119	0	3	2	2	2	1	2	2
1	1	2	1	1	84	0	3	2	1	2	1	2	2
1	1	2	1	1	66	0	3	2	1	2	1	1	2
1	2	1	2	1	201	0	2	2	1	1	1	2	2
1	1	1	1	1	95	0	3	2	1	2	1	2	2
1	1	1	1	1	80	0	2	2	1	2	1	2	2
1	1	2	1	2	231	0	2	2	2	2	1	2	2
1	1	1	1	1	66	0	3	2	2	2	1	1	2
1	1	1	1	1	185	0	2	2	2	2	1	2	2
1	1	1	1	1	119	0	2	2	2	2	1	2	2
1	1	1	1	2	117	0	3	2	1	2	1	1	2
1	1	1	1	2	89	0	2	2	1	2	1	2	2
1	1	2	1	2	87	0	2	2	2	2	1	2	2
1	1	1	2	1	80	0	3	2	1	2	1	2	1
1	1	2	2	2	78	0	2	2	2	2	1	2	1
1	1	1	1	1	80	0	2	2	2	2	1	2	2
1	1	1	1	1	77	0	3	2	2	2	1	1	1
1	1	1	2	1	53	0	3	2	1	2	1	2	1
1	2	2	1	1	62	0	2	2	2	2	1	2	2
1	1	2	1	2	62	0	3	2	1	1	1	2	2
1	1	2	1	1	89	0	3	2	1	1	1	2	2
2	2	1	1	2	135	0	1	1	2	2	1	1	2
2	2	1	1	1	201	0	2	1	2	2	1	2	1
2	1	2	2	1	208	0	1	1	2	2	1	1	2
2	1	2	1	1	193	0	1	1	2	2	1	1	2
2	2	1	1	2	159	0	3	1	2	2	1	1	2
2	1	1	1	1	96	0	1	1	2	2	1	2	2
2	2	2	1	2	67	0	1	1	2	2	1	1	2
2	1	1	1	1	53	0	2	1	1	2	1	2	2
2	1	2	2	1	168	0	1	1	1	2	1	1	2
2	2	1	1	2	119	0	1	1	2	2	1	2	2
2	1	2	2	2	71	0	2	1	2	2	1	1	1
2	1	1	1	1	56	0	3	1	1	2	1	2	2
2	2	2	2	1	187	0	1	1	2	2	1	1	2
2	1	1	2	1	180	0	2	1	1	2	1	2	2
2	2	1	1	2	39	0	1	1	1	2	1	2	2
2	1	2	1	1	135	0	2	1	1	2	1	1	2
2	1	2	1	2	100	0	1	1	1	2	1	1	2
2	1	2	1	1	107	0	1	1	1	2	1	1	2
2	1	1	2	1	207	0	1	1	1	1	1	1	2
2	1	2	1	1	84	0	3	1	1	2	1	2	1
2	2	2	1	1	174	0	1	1	1	2	1	1	2
2	1	1	1	1	166	0	2	1	2	2	1	2	2
2	2	2	1	2	57	0	3	1	2	2	1	1	2
2	1	2	1	1	100	0	1	1	1	2	1	1	2
2	1	2	1	1	82	0	3	1	2	2	1	1	2
2	1	1	1	1	64	0	3	1	2	2	1	2	2
2	1	2	1	1	99	0	2	1	1	2	1	2	1
2	2	1	1	1	60	0	1	1	1	2	1	2	2
2	1	1	2	1	102	0	3	1	1	2	1	2	2
2	1	1	2	1	174	0	2	1	2	2	1	1	2
2	1	1	1	1	163	0	3	1	2	2	1	1	2
2	1	2	1	1	131	0	1	1	1	2	1	1	2
2	2	1	2	2	61	0	1	1	1	2	1	2	2
1	1	2	1	1	161	0	3	1	2	2	1	2	2
1	1	2	2	1	150	0	1	1	2	2	1	1	2
1	1	2	1	2	107	0	1	1	2	2	1	2	2
1	1	2	1	1	70	0	1	1	2	2	1	1	2
1	1	2	1	1	146	0	1	1	1	1	1	2	2
1	2	1	2	1	65	0	1	1	1	1	1	1	2
1	1	2	1	1	150	0	2	1	2	2	1	2	2
1	1	1	2	1	131	0	1	1	2	2	1	1	2
1	1	2	1	1	103	0	1	1	1	2	1	1	2
1	2	2	1	1	103	0	1	1	2	2	1	2	2
1	1	1	1	2	58	0	1	1	1	2	1	1	2
1	1	1	1	1	59	0	3	1	2	2	1	2	2
1	1	2	1	1	191	0	1	1	2	2	1	1	2
1	2	2	1	2	189	0	2	1	2	2	1	2	2
1	1	2	1	1	147	0	2	1	1	2	1	2	2
1	1	2	2	1	230	0	1	1	2	2	1	1	1
1	1	1	1	2	177	0	1	1	2	2	1	1	2
1	2	2	1	1	146	0	2	1	2	2	1	2	2
1	1	2	1	1	221	0	1	1	1	2	1	2	2
1	2	2	1	1	173	0	2	1	1	2	1	1	2
1	1	1	2	1	148	0	1	1	1	2	1	2	2
1	1	2	1	2	146	0	1	1	1	2	1	1	2
1	1	1	1	1	65	0	1	1	1	2	1	1	2
1	1	1	2	1	155	0	2	1	1	2	1	1	1
1	2	1	2	2	195	0	1	1	1	2	1	1	2
1	1	1	2	1	156	0	2	1	2	2	1	1	2
1	1	1	2	2	143	0	1	1	1	2	1	1	2
1	2	1	1	1	97	0	1	1	1	2	1	1	2
1	1	2	1	2	125	0	1	1	1	2	1	1	2
1	1	1	1	1	96	0	1	1	1	2	1	2	2
1	1	1	1	1	80	0	3	1	2	2	1	2	2
1	1	1	2	1	80	0	2	1	1	2	1	2	2
1	1	1	1	1	78	0	2	1	1	2	1	2	2
1	2	2	1	1	78	0	1	1	1	2	1	1	2
1	1	1	2	1	61	0	2	1	2	2	1	2	1
1	1	1	1	2	79	0	1	1	1	2	1	2	2
1	1	2	2	1	59	0	1	1	1	1	1	2	1
1	1	1	1	1	199	0	1	1	1	2	1	2	2
1	1	1	1	1	144	0	3	1	1	2	1	2	1
1	1	1	1	1	124	0	2	1	1	2	1	2	2
1	1	1	1	1	106	0	1	1	1	1	1	2	2
1	2	2	2	2	186	0	1	1	1	2	1	1	2
1	1	1	2	1	60	0	3	1	1	2	1	1	1
1	2	1	1	2	57	0	2	1	1	2	1	2	2
1	1	2	1	2	81	0	3	1	1	2	1	1	2
2	1	1	1	2	103	0	2	3	2	2	1	2	2
2	1	2	1	2	116	0	1	3	2	2	1	1	2
2	1	2	1	1	67	0	3	3	1	2	1	1	2
2	1	1	1	1	113	0	3	3	2	2	1	2	2
2	1	1	2	2	51	0	3	3	1	2	1	2	1
1	1	2	1	1	108	0	1	3	1	1	1	1	1
1	2	1	1	1	76	0	3	3	2	2	1	1	2
1	2	2	1	1	86	0	2	3	1	2	1	2	2
1	2	1	1	2	73	0	3	3	2	2	1	1	2
1	1	1	2	1	45	0	2	3	1	2	1	2	1
2	1	1	1	2	108	0	3	1	2	2	1	2	2
2	1	2	1	1	130	0	3	1	2	2	1	2	2
2	1	2	1	1	83	0	3	1	1	2	1	2	2
2	1	1	1	1	136	0	3	1	2	2	1	2	2
2	1	1	2	1	133	0	3	1	1	2	1	2	2
2	1	1	2	2	117	0	3	1	1	2	1	1	2
2	1	1	1	2	95	0	3	1	1	2	1	2	2
2	1	1	1	1	170	0	3	1	1	2	1	2	1
2	1	2	2	2	148	0	3	1	1	2	1	1	2
2	1	1	2	2	74	0	3	1	1	2	1	1	1
2	1	1	1	1	62	0	3	1	1	1	1	2	2
2	1	1	1	1	99	0	3	1	1	2	1	1	2
2	1	1	1	2	84	0	3	1	1	2	1	2	2
2	1	2	1	1	229	0	2	1	2	2	1	2	2
2	1	1	1	1	60	0	3	1	1	1	1	2	1
1	1	2	1	1	86	0	3	1	2	2	1	2	2
1	1	1	2	1	60	0	3	1	2	2	1	2	1
1	1	1	1	1	179	0	2	1	1	2	1	2	2
1	1	1	1	1	3	0	3	1	1	2	1	2	1
1	1	1	1	2	138	0	3	1	1	2	1	1	2
1	1	1	1	1	62	0	3	1	1	1	1	1	2
1	1	1	2	1	212	0	1	2	1	2	2	2	2
1	2	1	1	1	182	0	1	2	1	2	2	2	2
1	1	1	2	1	226	0	3	2	2	2	2	2	1
2	1	1	2	2	236	0	3	1	2	2	2	2	2
2	1	2	2	1	112	0	3	2	2	2	2	1	1
2	1	1	2	2	228	0	2	2	2	2	2	2	2
1	1	1	1	1	86	0	2	2	1	2	2	2	2
1	1	1	1	1	231	0	3	2	1	2	2	2	2
1	1	1	2	1	205	0	2	2	1	2	2	1	2
1	1	1	2	1	223	0	2	2	2	2	2	2	2
2	1	1	1	1	135	0	3	1	2	2	2	2	2
2	1	1	1	2	110	0	2	1	1	2	2	2	2
2	1	1	1	2	216	0	1	1	1	2	2	1	2
2	1	2	1	1	110	0	3	1	1	2	2	2	2
1	2	1	1	2	155	0	2	1	2	2	2	1	2
1	1	1	1	2	204	0	2	1	1	1	2	1	2
1	2	1	1	2	129	0	3	1	2	2	2	2	2
1	2	1	2	2	87	0	3	1	1	2	2	1	1
1	1	1	1	1	131	0	2	1	1	2	2	1	2
1	1	1	1	2	90	0	3	1	1	2	2	1	2
2	1	1	1	1	66	0	2	2	1	2	2	2	2
2	1	1	1	2	191	0	3	2	2	2	2	2	2
2	1	1	2	2	116	0	2	2	1	1	2	2	2
2	1	2	1	1	113	0	3	2	1	1	2	1	2
2	1	2	2	1	73	0	3	2	2	2	2	2	1
2	1	1	1	1	70	0	2	2	1	2	2	2	2
2	1	1	1	1	64	0	2	2	1	2	2	2	2
2	1	1	2	1	96	0	2	2	1	2	2	2	2
2	1	1	1	1	191	0	1	2	2	2	2	2	2
2	1	1	1	1	117	0	2	2	1	2	2	2	2
2	1	1	1	1	147	0	3	2	2	2	2	2	2
2	1	1	2	1	207	0	2	2	2	2	2	1	2
1	1	1	1	1	207	0	2	2	2	2	2	2	2
1	1	1	1	1	124	0	3	2	2	2	2	2	2
1	1	2	1	2	167	0	2	2	2	2	2	1	1
1	1	1	1	2	125	0	3	2	2	2	2	2	2
1	1	1	2	1	102	0	3	2	1	2	2	2	1
1	2	1	2	1	192	0	3	2	2	2	2	2	1
1	1	1	2	2	165	0	2	2	1	2	2	1	2
1	1	1	2	2	208	0	3	2	1	2	2	1	2
1	1	1	1	1	105	0	2	2	2	2	2	2	2
1	1	1	1	1	77	0	1	2	1	2	2	1	2
1	2	1	1	1	56	0	2	2	2	2	2	2	2
1	1	1	2	1	57	0	2	2	1	2	2	1	2
1	1	1	1	1	220	0	2	2	1	2	2	2	2
1	1	1	1	1	204	0	3	2	1	2	2	2	2
1	1	1	2	1	0	0	1	2	2	2	2	1	2
1	1	1	1	1	188	0	2	2	1	2	2	1	2
1	1	2	1	1	168	0	3	2	2	2	2	2	2
1	1	1	2	2	167	0	3	2	1	2	2	2	2
1	1	2	1	1	120	0	3	2	1	2	2	1	1
1	1	1	1	1	107	0	1	2	1	2	2	1	2
1	1	1	1	1	88	0	3	2	1	2	2	1	2
1	1	1	1	1	178	0	2	2	1	1	2	1	2
1	1	1	1	1	138	0	2	2	1	1	2	1	2
1	1	1	1	2	91	0	3	2	1	1	2	1	2
1	1	1	1	1	58	0	2	2	1	1	2	2	2
1	1	1	2	1	115	0	3	2	2	2	2	1	1
1	1	1	1	1	142	0	2	2	2	2	2	2	2
2	1	1	2	1	191	0	3	1	1	2	2	2	1
2	1	1	1	1	186	0	1	1	1	2	2	2	2
2	1	1	1	1	77	0	3	1	1	2	2	1	2
2	1	1	2	1	154	0	2	1	1	2	2	2	2
2	2	1	2	1	138	0	2	1	1	1	2	1	2
2	2	1	1	1	88	0	3	1	2	2	2	2	2
1	1	1	2	1	145	0	1	1	2	2	2	1	2
1	1	1	1	1	58	0	1	1	2	2	2	2	2
1	1	1	2	1	51	0	3	1	2	2	2	2	1
1	2	1	1	1	79	0	3	1	1	2	2	1	2
1	1	2	1	2	171	0	3	1	1	2	2	1	2
1	1	1	2	1	121	0	2	1	1	2	2	2	1
1	1	1	1	1	104	0	1	1	1	2	2	1	1
1	1	1	1	2	76	0	2	1	1	2	2	2	2
1	2	1	2	2	163	0	1	1	1	2	2	2	2
1	1	1	1	2	55	0	3	1	1	2	2	2	2
1	1	1	2	1	158	0	1	1	2	2	2	2	2
1	2	1	1	2	76	0	1	1	1	2	2	2	2
2	1	1	1	1	116	0	3	3	1	2	2	1	2
2	1	1	2	2	90	0	3	3	1	2	2	1	1
2	1	1	2	2	83	0	1	3	2	2	2	1	2
1	1	1	1	1	159	0	2	3	2	2	2	1	1
2	1	1	1	1	97	0	3	1	2	2	2	1	2
2	1	1	1	1	106	0	3	1	1	2	2	2	2
2	1	1	1	1	191	0	2	1	2	2	2	2	2
1	1	1	1	2	149	0	3	1	1	2	2	1	2
2	1	1	1	2	128	0	2	2	1	2	2	2	2
2	1	1	1	1	99	0	3	2	1	1	2	1	2
2	2	1	2	1	125	0	3	2	1	2	2	1	1
2	1	1	2	1	108	0	3	2	1	1	2	2	1
2	1	1	1	2	194	0	3	2	2	2	2	1	2
2	1	1	1	1	128	0	3	2	1	2	2	2	2
2	1	1	1	1	109	0	2	2	1	2	2	2	2
1	1	1	2	1	115	0	3	2	1	2	2	1	1
1	1	1	1	1	86	0	3	2	2	2	2	2	2
1	1	1	2	1	166	0	2	2	1	2	2	1	2
1	1	1	1	1	164	0	2	2	1	2	2	2	2
1	1	1	2	1	178	0	2	2	2	2	2	1	1
1	2	1	2	1	117	0	2	2	1	2	2	1	2
1	1	1	2	1	67	0	3	2	2	2	2	2	2
1	1	1	1	1	115	0	3	2	1	2	2	1	2
1	1	2	1	1	191	0	2	2	2	2	2	2	2
2	2	1	2	2	114	0	1	1	1	2	2	1	2
2	1	1	1	2	156	0	1	1	1	2	2	1	2
1	1	1	2	2	116	0	1	1	1	2	2	1	2
1	1	1	1	1	190	0	2	1	2	2	2	2	2
1	1	1	1	1	179	0	1	1	2	2	2	2	2
1	1	1	1	1	158	0	1	1	1	2	2	1	2
1	1	1	1	1	40	0	1	1	1	2	2	1	2
1	1	1	1	1	60	0	2	1	1	2	2	2	1
1	1	1	2	1	64	0	2	3	1	2	2	1	1
2	1	2	2	1	204	0	2	1	1	2	2	2	1
1	2	1	1	1	77	0	3	1	2	2	2	1	2
2	1	1	2	1	49	0	3	2	1	2	2	2	1
1	1	1	2	2	133	0	2	2	2	2	2	2	2
1	2	1	1	2	63	0	3	2	2	2	2	1	1
1	1	1	1	1	141	0	2	2	1	2	2	2	2
1	1	1	2	1	181	0	1	2	1	2	2	1	2
1	1	1	1	2	174	0	3	2	1	2	2	2	2
1	1	1	1	2	107	0	3	2	2	2	2	2	2
1	1	1	1	1	153	0	2	2	2	2	2	1	1
1	1	1	1	1	158	0	1	2	1	2	2	2	2
2	1	1	1	1	185	0	2	1	1	2	2	2	2
1	1	1	1	2	101	0	3	3	1	2	2	2	2
2	1	1	1	2	96	0	3	2	1	2	2	2	2
1	1	1	1	1	183	0	2	2	1	2	2	2	2
2	1	2	1	1	149	0	2	2	2	2	2	2	2
2	1	1	2	1	86	0	3	1	2	2	2	2	1
1	1	1	1	2	207	0	2	1	2	2	2	2	2
1	2	1	2	2	150	0	1	1	1	2	2	1	2
1	1	1	2	2	81	0	1	1	1	2	2	1	2
1	2	2	2	1	105	0	1	1	1	1	2	1	2
1	2	1	2	2	89	0	1	1	2	2	2	1	2
2	1	1	1	2	4	1	3	1	2	2	1	2	1
2	2	1	2	2	11	1	3	1	2	2	1	1	2
2	1	1	1	1	104	1	3	1	2	2	1	1	2
2	2	2	2	2	104	1	3	1	2	2	1	1	1
2	1	2	1	1	24	1	2	1	1	2	1	2	2
2	1	1	1	2	86	1	3	1	1	2	1	2	2
2	1	1	2	2	3	1	3	1	2	2	1	2	1
2	1	1	1	2	5	1	3	1	1	2	1	2	1
2	1	1	1	2	184	1	3	1	1	2	1	1	1
2	1	2	1	2	49	1	2	1	1	2	1	1	2
2	1	2	1	1	34	1	3	1	1	2	1	2	2
2	1	1	1	2	9	1	2	1	1	2	1	2	2
2	1	2	1	1	1	1	3	1	2	2	1	1	1
2	1	1	1	2	2	1	3	1	1	1	1	2	2
2	1	1	2	2	0	1	3	1	1	2	1	2	1
2	1	2	1	2	38	1	3	1	1	1	1	2	2
2	1	1	1	1	166	1	2	1	1	2	1	1	2
2	2	1	1	1	74	1	3	1	1	2	1	2	2
2	2	2	1	1	15	1	3	1	2	2	1	2	2
2	1	1	1	2	7	1	2	1	2	2	1	1	2
2	1	2	1	1	10	1	3	1	1	2	1	1	2
1	1	1	1	1	1	1	3	1	2	2	1	1	1
1	2	2	2	1	1	1	3	1	2	2	1	1	1
1	1	2	2	2	68	1	2	1	1	2	1	1	2
1	1	1	1	2	35	1	2	1	2	2	1	2	2
1	1	1	2	2	2	1	2	1	2	2	1	2	2
1	1	1	1	2	7	1	2	1	2	2	1	1	2
1	1	1	1	1	99	1	3	1	2	2	1	2	2
1	1	1	1	2	5	1	3	1	1	2	1	2	2
1	1	2	1	1	224	1	2	1	2	2	1	1	1
1	1	1	1	2	2	1	3	1	1	1	1	1	2
2	1	2	1	2	62	1	3	2	2	2	1	1	2
2	2	1	1	1	22	1	3	2	2	2	1	2	2
2	1	1	1	1	17	1	3	2	2	2	1	2	2
2	1	1	1	1	7	1	2	2	1	2	1	2	2
2	1	1	1	2	135	1	2	2	1	1	1	1	2
2	1	1	1	1	98	1	3	2	1	1	1	2	2
2	1	1	1	2	166	1	3	2	1	1	1	1	2
2	1	1	2	2	1	1	3	2	1	2	1	1	1
2	1	2	2	2	17	1	3	2	1	2	1	2	2
2	1	2	1	1	70	1	3	2	1	2	1	2	2
2	2	1	2	1	107	1	2	2	1	2	1	2	1
2	1	1	1	2	65	1	3	2	1	2	1	1	2
2	1	2	1	1	60	1	3	2	1	2	1	2	2
2	1	1	1	1	124	1	3	2	1	2	1	1	2
2	1	1	2	1	128	1	3	2	2	2	1	2	1
2	1	2	2	1	16	1	3	2	1	2	1	2	1
2	1	2	1	1	138	1	3	2	2	2	1	2	2
2	1	2	1	2	3	1	3	2	1	2	1	2	2
2	1	2	1	2	0	1	3	2	2	2	1	2	1
2	1	2	2	1	9	1	3	2	2	2	1	2	1
2	1	1	1	1	164	1	3	2	2	2	1	2	2
2	1	1	1	1	130	1	3	2	2	2	1	2	2
2	1	1	2	2	102	1	3	2	1	2	1	2	2
2	1	2	1	2	125	1	3	2	1	2	1	1	2
2	1	2	2	1	18	1	3	2	1	2	1	1	1
2	1	2	1	1	48	1	3	2	1	2	1	2	2
2	1	1	2	1	91	1	2	2	1	2	1	2	2
2	1	1	1	2	227	1	3	2	2	2	1	1	2
2	1	2	2	1	11	1	3	2	1	1	1	2	2
2	1	2	1	1	173	1	3	2	2	2	1	2	2
2	1	2	1	2	12	1	3	2	1	2	1	2	1
2	1	2	1	2	33	1	3	2	1	2	1	1	2
2	1	2	1	1	146	1	3	2	1	2	1	2	2
2	1	2	1	1	14	1	2	2	1	2	1	2	2
2	1	1	1	2	90	1	3	2	2	2	1	2	2
2	1	1	1	1	32	1	3	2	2	2	1	2	1
2	1	1	2	1	2	1	3	2	1	1	1	2	1
2	1	1	1	2	3	1	3	2	2	2	1	2	2
2	1	1	1	2	29	1	3	2	2	2	1	1	2
2	1	2	1	2	1	1	3	2	1	2	1	1	1
2	1	1	1	1	1	1	3	2	1	2	1	1	2
2	1	2	1	2	8	1	3	2	1	2	1	1	2
2	1	1	1	1	3	1	3	2	1	2	1	1	2
2	1	1	1	1	38	1	3	2	1	2	1	2	2
2	1	2	1	1	2	1	3	2	1	1	1	2	2
2	1	1	1	2	67	1	2	2	1	1	1	2	2
2	1	1	1	1	62	1	3	2	1	2	1	2	2
2	1	2	1	1	16	1	3	2	1	2	1	1	2
2	1	2	1	1	49	1	2	2	1	2	1	1	2
2	1	1	1	1	4	1	3	2	1	2	1	2	1
2	1	1	1	1	3	1	3	2	1	2	1	2	1
2	1	2	2	2	7	1	3	2	1	2	1	1	2
2	1	1	1	1	135	1	3	2	2	2	1	2	2
2	2	1	2	1	1	1	3	2	2	2	1	2	1
2	1	2	1	2	118	1	3	2	2	2	1	2	2
2	1	2	1	1	73	1	3	2	2	2	1	2	2
2	1	2	1	2	2	1	3	2	2	2	1	1	1
2	1	1	1	2	58	1	3	2	2	2	1	2	2
2	1	2	2	2	15	1	3	2	2	2	1	1	2
2	1	2	1	2	11	1	3	2	2	2	1	1	1
2	1	1	1	2	74	1	3	2	1	1	1	2	2
2	1	1	1	2	56	1	3	2	1	2	1	1	2
2	1	2	1	1	72	1	1	2	2	2	1	2	2
2	1	1	2	2	7	1	3	2	1	1	1	2	2
2	1	2	1	1	26	1	3	2	1	2	1	2	1
1	1	2	1	1	1	1	3	2	2	2	1	2	1
1	1	1	1	1	41	1	3	2	2	2	1	2	2
1	2	1	1	2	12	1	1	2	2	2	1	2	2
1	1	1	1	1	113	1	3	2	2	2	1	2	2
1	2	1	1	1	1	1	3	2	2	2	1	2	1
1	1	1	1	1	3	1	3	2	2	2	1	2	1
1	1	1	2	2	11	1	3	2	2	2	1	2	2
1	1	2	1	1	3	1	3	2	2	2	1	1	2
1	1	1	1	2	116	1	3	2	2	2	1	1	2
1	2	2	1	2	21	1	2	2	2	2	1	2	2
1	1	1	1	1	51	1	3	2	2	2	1	2	2
1	1	2	2	2	8	1	3	2	2	1	1	2	1
1	1	2	1	2	70	1	3	2	2	2	1	1	2
1	1	1	2	2	0	1	3	2	2	2	1	1	1
1	1	2	1	2	6	1	3	2	1	2	1	2	2
1	1	1	1	2	151	1	2	2	1	2	1	1	2
1	1	2	1	2	19	1	2	2	1	2	1	1	2
1	1	2	1	2	4	1	2	2	1	2	1	1	2
1	1	2	2	1	0	1	3	2	1	2	1	2	1
1	2	2	1	1	3	1	3	2	2	2	1	1	2
1	1	1	1	1	11	1	2	2	1	2	1	1	2
1	1	1	2	1	151	1	3	2	1	2	1	2	2
1	1	1	1	1	124	1	3	2	2	2	1	2	2
1	1	1	1	1	88	1	3	2	2	2	1	2	2
1	1	2	1	2	17	1	3	2	1	2	1	2	2
1	1	2	1	1	76	1	3	2	1	1	1	2	2
1	1	1	1	1	3	1	3	2	2	2	1	1	2
1	1	1	1	1	2	1	3	2	1	1	1	1	1
1	1	1	1	1	12	1	3	2	1	2	1	2	2
1	2	1	2	2	3	1	3	2	1	2	1	2	1
1	1	1	1	1	1	1	3	2	1	2	1	2	2
1	1	1	1	2	11	1	3	2	1	2	1	2	1
1	1	1	1	1	117	1	3	2	2	2	1	2	2
1	1	1	1	1	26	1	2	2	2	2	1	2	2
1	2	2	1	1	0	1	3	2	1	2	1	1	2
1	1	1	1	1	107	1	3	2	2	2	1	2	1
1	1	2	1	1	5	1	2	2	2	2	1	1	2
1	1	2	2	1	1	1	3	2	2	2	1	1	2
1	1	1	1	2	6	1	3	2	2	2	1	1	1
1	1	1	2	2	4	1	3	2	2	2	1	1	2
1	1	1	2	2	10	1	2	2	2	2	1	1	2
1	1	1	1	1	49	1	3	2	2	2	1	2	1
1	1	1	1	1	3	1	3	2	1	2	1	2	1
1	1	1	1	1	1	1	3	2	1	2	1	1	2
1	1	1	2	2	128	1	2	2	1	2	1	2	2
1	2	2	2	1	125	1	3	2	1	2	1	2	2
1	1	2	1	1	12	1	2	2	1	2	1	1	2
1	1	1	1	1	50	1	3	2	1	2	1	2	2
1	1	1	2	2	34	1	3	2	1	2	1	2	1
1	1	1	1	2	63	1	2	2	1	2	1	1	2
1	1	1	2	2	155	1	3	2	1	2	1	2	2
1	1	1	1	2	7	1	3	2	1	2	1	1	2
1	2	1	1	1	25	1	3	2	1	2	1	1	1
1	2	2	1	1	110	1	3	2	1	2	1	1	2
1	1	1	1	2	0	1	3	2	1	2	1	1	1
1	2	2	1	2	20	1	3	2	1	2	1	2	2
1	1	1	1	1	23	1	3	2	1	2	1	1	2
1	1	1	1	1	0	1	3	2	1	2	1	1	2
1	1	1	1	2	11	1	3	2	1	2	1	1	2
1	1	1	1	1	1	1	3	2	1	2	1	2	1
1	1	1	2	1	10	1	3	2	2	2	1	1	2
1	1	2	1	2	113	1	3	2	1	2	1	2	2
1	1	1	2	1	38	1	3	2	2	2	1	1	1
1	1	1	1	1	146	1	3	2	2	2	1	2	2
1	1	1	2	1	6	1	3	2	2	2	1	2	2
1	1	1	2	1	128	1	3	2	2	2	1	2	1
1	1	2	2	1	10	1	3	2	2	2	1	1	1
1	1	1	2	2	11	1	3	2	1	1	1	1	1
1	1	2	1	2	4	1	3	2	2	2	1	1	2
1	1	1	2	1	165	1	3	2	2	2	1	2	1
1	1	1	1	2	1	1	3	2	2	2	1	1	2
1	1	1	1	1	94	1	3	2	2	2	1	2	2
1	1	2	1	2	109	1	3	2	2	2	1	1	2
1	2	1	2	1	63	1	3	2	2	2	1	2	1
1	1	1	1	1	23	1	3	2	1	1	1	2	2
1	1	1	2	1	70	1	3	2	1	2	1	2	1
1	1	2	1	1	1	1	3	2	1	2	1	2	2
1	1	1	1	2	4	1	3	2	1	2	1	2	2
1	1	1	1	1	5	1	3	2	1	2	1	2	2
1	1	2	1	1	23	1	3	2	1	2	1	2	2
1	1	1	1	2	5	1	3	2	2	2	1	1	2
1	1	1	1	1	6	1	2	2	1	1	1	2	2
1	1	1	2	1	25	1	2	2	1	2	1	1	2
1	1	1	1	2	4	1	3	2	1	1	1	2	1
1	1	1	2	2	45	1	3	2	1	1	1	2	1
1	1	1	2	1	68	1	3	2	1	1	1	2	2
1	1	1	2	2	0	1	3	2	1	1	1	1	1
1	1	1	1	1	49	1	3	2	1	1	1	2	2
1	1	2	1	1	3	1	3	2	1	1	1	1	2
1	1	1	1	1	122	1	3	2	2	2	1	2	2
1	1	1	2	1	5	1	3	2	1	2	1	1	2
1	1	1	1	1	84	1	3	2	1	2	1	2	2
1	1	2	1	2	52	1	3	2	1	2	1	2	2
1	1	2	1	1	6	1	3	2	1	2	1	1	2
1	1	2	1	1	30	1	3	2	1	2	1	1	2
1	1	1	1	1	176	1	3	2	1	2	1	2	2
1	1	1	1	2	3	1	3	2	1	2	1	2	2
1	1	1	1	1	102	1	3	2	1	1	1	2	2
1	1	1	1	1	10	1	3	2	1	1	1	2	2
1	1	1	1	1	65	1	3	2	1	2	1	2	2
1	2	1	1	1	83	1	2	2	1	2	1	2	2
1	1	2	1	2	90	1	3	2	2	2	1	1	1
1	1	1	1	1	83	1	3	2	2	2	1	2	2
1	2	1	2	2	46	1	3	2	2	2	1	2	2
1	1	1	2	1	9	1	3	2	2	2	1	1	2
1	1	2	1	1	3	1	2	2	2	2	1	2	2
1	1	2	1	2	131	1	3	2	2	2	1	1	2
1	1	2	1	1	0	1	3	2	2	2	1	1	1
1	1	1	1	2	9	1	3	2	2	2	1	2	2
1	1	1	2	1	50	1	3	2	2	2	1	1	2
1	1	2	1	2	2	1	3	2	1	1	1	2	1
1	1	2	2	2	4	1	2	2	1	2	1	1	2
1	1	1	2	2	1	1	3	2	1	2	1	1	2
1	1	1	1	2	6	1	3	2	1	1	1	1	2
1	1	1	1	2	0	1	3	2	1	2	1	2	2
1	1	1	1	2	1	1	3	2	2	2	1	2	2
1	1	2	1	1	0	1	3	2	1	1	1	2	2
1	1	1	1	2	11	1	3	2	1	2	1	2	2
1	1	1	1	1	27	1	3	2	1	1	1	2	2
1	1	1	1	2	34	1	3	2	2	2	1	1	2
1	1	1	1	1	2	1	3	2	1	1	1	1	1
1	1	1	1	1	12	1	2	2	1	1	1	2	2
1	1	1	1	1	10	1	1	1	2	2	1	1	2
1	1	2	2	1	60	1	3	1	1	2	1	1	1
1	1	1	1	2	57	1	3	1	2	2	1	1	2
1	2	2	2	1	2	1	2	1	1	2	1	1	2
2	1	1	1	1	2	1	3	1	2	2	1	2	2
2	2	2	1	1	2	1	3	1	2	2	1	1	2
2	1	2	1	2	38	1	3	1	2	2	1	1	2
2	1	1	1	1	62	1	3	1	1	2	1	2	2
2	1	2	1	1	126	1	2	1	2	2	1	2	2
2	1	2	2	2	108	1	3	1	1	2	1	1	2
2	1	2	1	1	199	1	3	1	1	2	1	1	2
2	1	2	1	2	144	1	3	1	1	2	1	2	2
2	1	1	2	2	71	1	3	1	1	2	1	2	2
2	2	1	1	1	12	1	2	1	1	2	1	2	1
2	1	2	1	1	40	1	3	1	1	2	1	1	1
2	2	1	1	2	3	1	2	1	1	2	1	2	1
2	1	1	1	1	5	1	3	1	1	2	1	2	2
2	1	2	1	2	98	1	3	1	1	1	1	1	2
2	1	1	1	1	26	1	3	1	2	2	1	2	1
2	1	2	2	1	10	1	3	1	2	2	1	1	2
2	2	1	1	2	15	1	3	1	2	2	1	2	2
1	1	1	1	2	9	1	3	1	2	2	1	1	2
1	1	1	1	2	18	1	2	1	2	2	1	2	2
1	1	1	1	2	35	1	3	1	2	2	1	1	2
1	2	1	2	2	54	1	3	1	2	2	1	2	2
1	1	2	2	2	0	1	1	1	1	2	1	1	1
1	1	2	1	1	12	1	3	1	2	2	1	2	2
1	1	2	1	1	23	1	2	1	1	2	1	2	2
1	1	2	2	1	16	1	2	1	2	2	1	1	2
1	2	2	2	2	1	1	3	1	1	2	1	1	2
1	1	1	1	2	8	1	2	1	1	2	1	2	2
1	1	1	1	2	5	1	1	1	1	2	1	1	2
1	1	2	1	1	13	1	3	1	2	2	1	2	1
1	2	2	1	2	191	1	1	1	1	2	1	1	2
1	1	1	2	1	0	1	2	1	1	2	1	1	1
1	1	1	1	1	4	1	2	1	1	2	1	2	2
1	1	2	1	1	25	1	3	1	1	2	1	2	2
1	1	2	1	1	6	1	3	1	2	2	1	1	1
1	1	2	1	1	153	1	1	1	1	2	1	2	2
1	1	1	1	2	3	1	1	1	2	2	1	1	2
1	1	2	1	2	1	1	2	1	1	2	1	1	1
1	2	1	2	1	27	1	2	1	1	2	1	1	1
1	1	1	2	1	47	1	2	1	1	2	1	1	2
1	1	2	1	1	71	1	2	1	1	2	1	2	2
1	1	1	1	1	5	1	3	1	1	2	1	2	2
1	1	1	1	1	1	1	3	1	1	2	1	1	1
1	2	2	1	1	5	1	1	1	1	2	1	1	2
1	1	1	1	2	69	1	3	1	1	1	1	2	2
1	2	2	1	1	3	1	2	1	1	2	1	1	2
1	2	1	1	2	4	1	2	1	2	2	1	2	1
1	1	1	1	1	8	1	2	1	2	2	1	1	2
1	2	1	2	2	1	1	2	1	1	2	1	1	1
2	1	2	2	2	45	1	3	3	2	2	1	1	1
2	1	2	1	1	73	1	3	3	1	2	1	2	1
2	1	2	2	1	2	1	3	3	2	2	1	1	2
2	1	1	1	2	5	1	3	3	2	2	1	2	1
1	1	1	1	2	17	1	3	3	2	1	1	1	2
1	1	1	1	1	2	1	3	3	1	1	1	2	1
1	1	2	1	2	69	1	3	3	1	2	1	1	2
1	1	2	1	1	47	1	2	3	1	2	1	2	2
1	1	2	2	2	10	1	3	3	1	2	1	2	2
1	1	1	1	1	18	1	3	3	2	2	1	2	2
1	1	1	1	1	3	1	3	3	1	2	1	2	2
1	2	1	1	2	12	1	2	1	1	2	1	2	2
2	1	2	1	2	5	1	3	1	2	2	1	1	2
2	1	1	1	1	9	1	3	1	2	2	1	2	1
2	1	1	1	1	5	1	3	1	2	2	1	2	2
2	1	2	1	1	7	1	3	1	2	2	1	2	1
2	1	1	1	1	31	1	2	1	2	2	1	2	1
2	1	1	1	2	1	1	3	1	2	2	1	2	1
2	1	1	1	1	75	1	3	1	2	2	1	2	2
2	2	2	1	1	34	1	3	1	2	2	1	2	2
2	1	2	2	1	9	1	3	1	2	2	1	1	2
2	1	1	1	2	3	1	3	1	2	2	1	1	1
2	1	1	2	1	2	1	3	1	2	2	1	2	1
2	1	2	1	1	21	1	3	1	2	2	1	1	2
2	1	1	1	2	9	1	3	1	1	1	1	2	1
2	1	1	1	1	132	1	3	1	1	1	1	2	1
2	1	1	1	2	1	1	3	1	1	2	1	1	2
2	1	1	1	2	26	1	3	1	1	2	1	2	1
2	1	1	1	1	7	1	3	1	1	2	1	2	1
2	1	2	2	2	136	1	3	1	2	2	1	2	1
2	1	1	1	1	104	1	3	1	2	2	1	2	2
2	1	1	1	1	86	1	3	1	1	1	1	2	1
2	1	2	1	1	42	1	3	1	2	2	1	2	2
2	1	2	1	1	0	1	3	1	1	2	1	1	1
2	1	1	1	1	6	1	3	1	1	1	1	2	1
2	1	2	1	1	3	1	3	1	1	2	1	2	1
2	2	1	2	1	90	1	3	1	2	2	1	1	1
2	1	1	1	1	38	1	3	1	2	2	1	2	2
2	2	2	1	1	224	1	3	1	1	2	1	1	2
2	1	1	2	1	110	1	3	1	1	2	1	2	2
2	1	1	1	2	1	1	3	1	1	2	1	1	2
2	1	2	1	1	2	1	3	1	1	2	1	2	1
2	1	1	2	1	2	1	3	1	1	2	1	1	1
2	2	1	2	2	3	1	3	1	1	2	1	1	1
2	2	1	1	1	6	1	3	1	1	2	1	1	2
2	1	2	1	2	43	1	3	1	1	2	1	2	1
2	1	1	2	2	1	1	3	1	2	2	1	1	1
2	1	2	2	1	5	1	3	1	2	2	1	2	1
2	2	1	1	1	4	1	3	1	1	2	1	2	1
2	1	1	1	1	0	1	3	1	2	2	1	1	1
2	1	2	1	2	88	1	3	1	1	2	1	2	2
2	1	1	1	2	0	1	3	1	1	2	1	1	2
2	1	1	1	1	1	1	3	1	1	1	1	1	2
2	1	1	1	1	178	1	3	1	1	2	1	2	2
2	1	1	1	1	3	1	3	1	1	2	1	1	2
2	1	1	1	1	12	1	3	1	2	2	1	1	2
2	1	1	1	1	9	1	3	1	1	2	1	2	2
2	1	1	1	1	29	1	3	1	1	2	1	2	1
2	1	1	1	1	20	1	3	1	2	2	1	2	2
2	1	1	1	1	9	1	3	1	2	2	1	2	1
2	1	2	1	1	102	1	3	1	1	2	1	2	2
2	1	1	1	1	29	1	3	1	1	2	1	1	2
2	1	1	1	1	56	1	3	1	1	2	1	2	2
2	1	2	1	1	7	1	3	1	1	1	1	1	2
2	1	2	1	1	91	1	3	1	1	2	1	1	2
1	1	2	1	1	5	1	3	1	1	2	1	2	1
1	2	2	2	2	17	1	3	1	2	2	1	1	2
1	1	2	2	1	1	1	3	1	2	2	1	2	1
1	1	1	1	1	122	1	3	1	1	1	1	1	1
1	1	1	1	1	1	1	3	1	1	1	1	2	1
1	1	1	1	2	11	1	3	1	2	2	1	2	2
1	1	2	1	2	34	1	3	1	2	2	1	2	2
1	1	1	1	2	1	1	3	1	2	2	1	2	1
1	1	1	1	1	46	1	3	1	1	2	1	1	2
1	1	1	1	1	3	1	3	1	1	2	1	2	1
1	1	1	1	1	0	1	3	1	1	2	1	1	1
1	1	1	1	1	5	1	3	1	1	2	1	1	1
1	1	1	1	1	1	1	3	1	2	2	1	1	1
1	1	1	2	2	17	1	3	1	1	2	1	2	1
1	1	1	2	2	34	1	3	1	1	2	1	1	1
1	1	1	2	2	9	1	1	2	2	2	2	2	2
2	1	1	1	2	12	1	3	1	1	1	2	1	2
2	1	1	1	1	0	1	3	1	1	2	2	1	2
2	1	1	1	1	111	1	3	1	1	1	2	2	2
2	1	1	1	2	12	1	2	2	1	2	2	2	2
2	1	1	1	1	2	1	3	2	1	2	2	1	2
1	1	1	1	1	1	1	3	2	2	2	2	2	2
1	1	1	2	1	20	1	3	2	2	2	2	2	2
1	1	1	2	2	3	1	2	1	2	2	2	2	2
2	2	1	1	1	46	1	1	1	1	2	2	2	2
2	1	1	1	2	114	1	2	1	1	1	2	2	2
1	1	1	1	1	6	1	3	1	2	2	2	2	2
1	1	1	1	1	32	1	3	1	1	2	2	2	2
1	2	1	2	1	114	1	2	1	1	2	2	1	2
1	1	1	2	2	29	1	3	1	1	2	2	2	2
1	1	1	1	1	112	1	2	1	1	2	2	2	2
2	1	1	1	2	139	1	3	2	1	1	2	2	2
2	1	1	1	1	186	1	3	2	1	2	2	2	2
2	1	1	2	1	77	1	3	2	1	2	2	1	1
2	1	1	1	2	4	1	3	2	2	2	2	1	1
2	2	1	1	1	9	1	3	2	2	2	2	2	2
2	1	1	2	1	22	1	3	2	1	2	2	1	2
2	1	1	2	2	101	1	3	2	2	2	2	2	2
2	2	2	1	1	79	1	3	2	2	2	2	2	2
2	1	1	2	1	19	1	3	2	1	2	2	2	1
2	1	2	1	1	3	1	3	2	1	2	2	1	2
2	1	1	1	1	2	1	3	2	1	1	2	1	2
2	1	2	2	1	32	1	3	2	2	2	2	1	1
2	1	1	2	2	5	1	3	2	1	2	2	1	1
2	1	1	2	1	3	1	3	2	1	2	2	2	1
2	1	1	2	2	95	1	2	2	2	2	2	1	2
2	1	2	1	1	7	1	3	2	2	2	2	2	2
1	1	1	1	1	197	1	2	2	2	2	2	2	2
1	1	1	1	2	2	1	3	2	1	2	2	1	2
1	1	1	2	2	192	1	3	2	2	2	2	1	2
1	1	1	2	2	89	1	2	2	2	2	2	2	1
1	1	1	1	1	62	1	3	2	1	1	2	1	2
1	1	1	1	2	164	1	3	2	1	1	2	2	1
1	1	2	1	1	50	1	3	2	1	2	2	1	2
1	1	1	1	2	4	1	3	2	1	1	2	2	2
1	2	1	2	1	0	1	3	2	2	2	2	1	2
1	1	1	2	2	17	1	3	2	2	2	2	1	1
1	2	1	1	2	0	1	3	2	1	2	2	1	1
1	1	1	1	1	60	1	3	2	1	2	2	1	2
1	1	1	1	1	11	1	2	2	2	2	2	2	2
1	1	1	1	1	76	1	3	2	1	2	2	2	2
1	1	1	1	1	49	1	2	2	1	2	2	2	1
1	2	1	1	2	53	1	3	2	1	2	2	1	2
1	1	1	2	1	157	1	3	2	1	1	2	2	2
1	1	1	1	1	18	1	3	2	2	2	2	2	2
1	1	1	1	1	6	1	3	2	1	1	2	2	2
1	1	2	2	1	30	1	3	2	1	1	2	2	1
2	2	1	2	1	46	1	2	1	2	2	2	2	1
2	1	1	2	2	5	1	3	1	2	2	2	2	1
2	1	1	1	1	8	1	3	1	1	2	2	1	1
1	1	2	1	2	1	1	3	1	1	2	2	1	1
1	2	1	1	1	20	1	1	1	1	2	2	2	2
1	1	1	1	1	62	1	2	1	1	2	2	2	1
1	1	1	1	2	6	1	2	1	1	2	2	2	2
1	2	1	1	1	5	1	1	1	1	2	2	2	1
2	2	1	1	1	109	1	3	1	1	2	2	2	2
2	1	1	1	1	1	1	3	1	1	2	2	2	1
2	1	1	2	2	3	1	3	1	2	2	2	2	1
2	2	1	1	1	9	1	3	1	1	2	2	2	1
2	1	1	1	1	3	1	3	1	2	2	2	1	1
2	1	1	1	1	1	1	3	1	1	2	2	1	1
2	1	2	1	2	12	1	3	1	1	1	2	2	1
1	1	1	2	1	93	1	3	1	1	1	2	2	2
1	1	1	1	1	145	1	3	1	1	2	2	2	2
1	1	1	1	2	5	1	3	1	1	2	2	1	2
2	1	1	1	1	4	1	3	1	1	2	2	2	1
2	1	2	1	2	9	1	3	1	1	2	2	2	2
2	1	1	1	1	73	1	3	1	1	2	2	2	1
2	1	1	1	1	13	1	2	2	1	2	2	2	2
2	1	1	1	2	4	1	2	2	1	2	2	2	2
2	1	1	2	1	0	1	3	2	2	2	2	1	1
2	1	1	1	1	17	1	3	2	2	2	2	2	2
2	1	1	1	2	7	1	3	2	2	2	2	1	2
2	2	1	1	2	24	1	2	2	1	1	2	2	2
2	1	1	2	2	3	1	3	2	1	2	2	1	2
1	1	1	2	2	96	1	3	2	2	2	2	2	2
1	1	1	1	1	95	1	2	2	2	2	2	2	2
1	1	1	1	1	2	1	3	2	2	2	2	1	1
1	1	1	1	2	38	1	2	2	2	2	2	1	2
1	1	1	1	1	90	1	2	2	2	2	2	2	1
1	1	1	1	1	23	1	2	2	2	2	2	2	2
1	1	1	1	1	6	1	3	2	1	1	2	2	2
1	1	1	1	1	83	1	3	2	2	2	2	2	2
2	1	1	2	1	9	1	2	1	2	2	2	2	2
2	1	1	2	2	118	1	2	1	1	2	2	2	1
1	2	1	1	2	162	1	2	1	2	2	2	2	2
2	1	2	1	1	14	1	2	3	1	2	2	2	2
2	1	1	1	1	176	1	3	1	2	2	2	2	2
2	1	1	1	2	3	1	3	1	1	2	2	2	1
1	1	1	1	1	3	1	3	1	1	2	2	2	1
1	1	1	1	2	2	1	3	1	1	2	2	2	2
2	1	1	1	2	0	1	3	1	2	2	2	1	2
2	1	1	1	2	57	1	3	1	2	2	2	2	2
1	1	1	1	2	79	1	3	1	2	2	2	1	2
2	2	1	1	2	1	1	2	2	1	2	2	1	2
1	1	1	1	2	99	1	3	2	1	2	2	1	2
1	1	1	1	1	2	1	3	2	2	2	2	2	1
1	1	1	1	1	88	1	3	2	1	2	2	1	1
1	1	1	1	1	65	1	3	2	1	1	2	1	1
1	1	1	1	2	1	1	3	2	1	2	2	1	2
2	1	1	1	1	1	1	3	1	1	2	2	1	2
2	1	1	1	1	17	1	3	1	1	2	2	2	2
2	1	2	1	1	26	1	1	1	1	2	2	1	2
2	2	1	1	2	128	1	3	1	1	2	2	1	2
2	1	1	2	1	4	1	2	1	1	2	2	2	1
1	1	2	1	1	2	1	3	1	2	2	2	1	1
1	1	1	1	1	189	1	3	1	2	2	2	1	2
1	2	1	1	1	45	1	3	3	2	2	2	2	2
2	1	1	1	1	6	1	3	1	2	2	2	1	1
2	1	1	1	1	139	1	3	1	1	1	2	2	2
2	1	1	1	1	103	1	3	1	1	2	2	2	2
1	1	1	2	1	76	1	3	2	1	1	2	2	1
1	1	1	2	1	46	1	2	2	1	1	2	2	2
1	1	1	2	2	105	1	3	1	1	2	2	2	2
2	1	2	1	1	2	1	3	3	2	2	2	1	1
2	1	1	1	1	0	1	3	1	2	2	2	1	1
2	2	1	2	2	34	1	2	2	1	2	2	2	2
2	1	1	1	2	184	1	2	2	1	2	2	2	2
1	1	1	1	2	49	1	3	2	1	1	2	2	2
1	2	1	1	2	206	1	3	2	1	2	2	1	2
1	1	1	1	1	94	1	3	2	1	2	2	2	2
1	1	1	2	2	5	1	1	1	2	2	2	2	1
1	1	1	1	1	46	1	3	1	1	1	2	1	2
2	1	1	1	2	4	1	3	3	1	2	2	1	1
1	1	1	1	1	4	1	3	1	2	2	2	2	1
